# Supplementary material for: Workplace Violence against Health Care Providers in Emergency Departments of Public Hospitals in Jordan: A Cross-Sectional Study
Source: Int J Environ Res Public Health. 2023 Feb 19;20(4):3675. doi: 10.3390/ijerph20043675 (PMC9964576; doi:10.3390/ijerph20043675)
Supplement: Supplementary file 1 [file ijerph-20-03675-s001.zip]

Archive with 1 entries (1 files):
- ijerph-2215212-supplementary.pdf
